# Supplementary material for: Phenotypic and genetic characterisation revealed the existence of several biotypes within the Neorautanenia brachypus (Harms) C.A. wild accessions in South East Lowveld, Zimbabwe
Source: BMC Ecol. 2019 Mar 12;19:13. doi: 10.1186/s12898-019-0229-9 (PMC6417035; doi:10.1186/s12898-019-0229-9)
Supplement: Supplementary file 2 — Additional file 2. Leaf morphological attributes scored. The file shows the measured as well as the scored leaf attributes of the descriptors for each sampled Neorautanenia brachypus plant accession. The columns are the descriptors while the rows are the plant accessions. Measurement and scoring of descriptors was done according to [22] and [23]. [file 12898_2019_229_MOESM2_ESM.txt]

		LEAF measurements			LEAF SHAPES					LEAF MARGINS		
Plant accession	ratio of leaf length: width	leaf length	leaf width	petiole length	rhomboid 	ovate 	hastate	lobed 	obtuse	entire	lobate	undulate
>S13PL2	1.17	77	66	3	1	0	0	0	0	0	0	1
>S13PL3	0.96	80	83	7	0	0	0	0	0	1	0	0
>S13PL7	1.24	73	59	2	0	0	1	0	0	0	1	0
>S13PL1	1.09	98	90	2	0	0	1	0	0	1	0	0
>S13PL5	1.34	91	68	2	1	0	0	0	0	1	0	0
>S13PL6	1.14	74	65	3	1	0	0	0	0	1	0	0
>S12PL5	1.21	82	68	2	0	0	0	0	0	1	0	0
>S11PL2	1.18	58	49	3	0	0	0	0	0	1	0	0
>S9PL5	1.34	55	41	2	1	0	0	0	0	0	0	1
>S9PL4	1.15	60	52	1	0	0	0	0	0	1	0	0
>S9PL7	1.23	70	57	2	0	0	1	0	0	0	1	0
>S9PL8	1.54	63	41	2	1	0	0	0	0	1	0	0
>S12PL1	1.27	81	64	2	1	0	0	0	0	1	0	0
>S12PL3	1.36	83	61	1	1	0	0	0	0	1	0	0
>S12PL4	1.43	103	72	2	1	0	0	0	0	0	0	1
>S12PL2	1.35	77	57	3	1	0	0	0	0	1	0	0
>S13PL4	1.06	82	77	3	0	0	0	1	0	0	1	0
>S11PL1	1.19	56	47	2	1	0	0	0	0	1	0	0
>S9PL6	1.56	64	41	3	0	0	1	0	0	0	1	0
>S10PL1	1.3	100	77	2	0	0	0	0	0	1	0	0
>S10PL4	1.39	111	80	1	1	0	0	0	0	1	0	0
>S10PL5	1.27	71	56	2	1	0	0	0	0	1	0	0
>S3PL1	1.13	90	80	2	0	0	1	0	0	0	1	0
>S4PL6	1.2	65	54	2	0	0	0	0	0	1	0	0
>S1PL8	1.19	94	79	3	0	0	1	0	0	0	1	0
>S4PL8	1.01	76	75	3	0	0	0	0	0	1	0	0
>S4PL7	1.37	125	91	4	1	0	0	0	0	1	0	0
>S9PL3	1.61	71	44	2	1	0	0	0	0	1	0	0
>S9PL2	1.2	72	60	2	1	0	0	0	0	1	0	0
>S10PL3	1.2	94	87	2	0	0	0	0	0	1	0	0
>S10PL2	1.3	56	43	2	0	0	0	0	0	1	0	0
>S1PL4	1.33	85	64	2	0	0	1	0	0	0	1	0
>S1PL2	1.38	90	65	2	1	0	0	0	0	0	0	1
>S1PL5	1.19	92	77	3	0	0	0	0	0	1	0	0
>S1PL9	1.3	92	71	2	0	0	0	0	0	1	0	0
>S9PL1	1.53	72	47	3	1	0	0	0	0	1	0	0
>S1PL7	1.35	65	48	2	1	0	0	0	0	1	0	0
>S4PL9	1.14	92	81	3	0	0	1	0	0	0	1	0
>S4PL10	1.16	74	64	4	1	0	0	0	0	0	0	1
>S3PL2	1.31	59	45	3	1	0	0	0	0	1	0	0
>S1PL3	1.03	103	100	4	0	0	0	0	0	1	0	0
>S1PL10	1	115	115	4	0	0	0	0	0	1	0	0
>S3PL5	1.37	100	73	4	1	0	0	0	0	1	0	0
>S3PL4	1.45	81	56	3	1	0	0	0	0	1	0	0
>S3PL3	1.11	80	72	4	0	0	0	0	0	1	0	0
>S7PL13	1.17	131	112	3	0	0	1	0	0	0	1	0
>S7PL9	1.48	120	81	3	1	0	0	0	0	1	0	0
>S7PL6	1.12	91	81	3	0	0	1	0	0	0	1	0
>S7PL12	1.29	110	85	3	1	0	0	0	0	1	0	0
>S7PL8	1.24	125	101	2	0	0	0	0	0	1	0	0
>S7PL5	1.18	132	112	5	1	0	0	0	0	1	0	0
>S7PL14	1.24	119	96	2	1	0	0	0	0	1	0	0
>S7PL11	1.1	102	93	5	0	0	0	0	0	1	0	0
>S7PL1	1.87	43	23	4	1	0	0	0	0	1	0	0
>S7PL4	1.5	57	38	3	0	0	0	1	0	0	1	0
>S7PL3	1.12	75	67	2	0	0	0	0	0	1	0	0
>S7PL2	1.41	65	46	2	0	0	1	0	0	0	1	0
>S6PL4	1.15	85	74	2	0	0	0	0	0	1	0	0
>S6PL6	1.15	97	84	4	0	1	0	0	0	1	0	0
>S6PL8	1.57	74	47	4	1	0	0	0	0	1	0	0
>S6PL5	1.32	108	82	6	1	0	0	0	0	1	0	0
>S8PL6	1.45	80	55	5	0	0	1	0	0	0	1	0
>S8PL4	1.21	68	56	2	0	0	0	1	0	0	1	0
>S8PL9	119	101	4	0	1	0	0	0	0	0	0	
>S5PL5	1.18	123	104	4	0	0	1	0	0	0	1	0
>S8PL2	1.03	92	89	3	0	0	0	0	0	1	0	0
>S5PL6	1.45	64	44	2	1	0	0	0	0	1	0	0
>S5PL2	1	62	62	4	0	0	1	0	0	0	1	0
>S5PL3	1.39	57	41	2	0	1	0	0	0	0	1	0
>S5PL10	1.91	65	34	1	0	0	0	1	0	0	1	0
>S8PL1	1.27	113	89	6	0	0	1	0	0	0	0	1
>S6PL1	1.05	97	92	2	0	0	0	0	0	1	0	0
>S5PL8	1.29	76	59	4	0	0	0	0	0	1	0	0
>S6PL7	1.57	74	47	3	1	0	0	0	0	1	0	0
>S6PL2	1.23	90	73	5	0	0	0	0	0	1	0	0
>S2PL2	1.23	64	52	2	0	0	0	0	0	1	0	0
>S2PL4	1.21	40	33	3	1	0	0	0	0	1	0	0
>S2PL1	1.45	71	49	4	1	0	0	0	0	1	0	0
>S2PL5	1.3	86	66	7	1	0	0	0	0	1	0	0
>S2PL3	1.16	94	81	7	0	1	0	0	0	1	0	0
>S4PL3	1.16	59	51	4	0	0	1	0	0	0	1	0
>S4PL1	1.2	84	70	4	1	0	0	0	0	0	1	0
>S4PL4	1.28	73	57	2	1	0	0	0	0	1	0	0
>S4PL5	1.27	70	55	4	1	0	0	0	0	1	0	0
>S4PL3	1.19	64	54	4	0	0	1	0	0	0	1	0
>S8PL5	1.53	90	59	3	1	0	0	0	0	1	0	0
>S7PL7	1.13	85	75	4	0	0	0	0	0	1	0	0
>S6PL3	1.36	122	90	4	0	0	0	0	0	1	0	0
>S5PL4	1.57	91	58	3	0	0	0	1	0	0	0	1
>S5PL7	1.14	42	37	2	1	0	0	0	0	1	0	0
>S7PL10	1.19	92	77	3	0	0	1	0	0	0	1	0
>S8PL3	1.3	92	71	4	0	1	0	0	0	1	0	0
>S6PL9	1.13	80	71	4	0	0	1	0	0	0	1	0
>S5PL1	1.46	60	41	1	0	0	0	1	0	0	1	0
>S5PL9	1.49	91	61	2	1	0	0	0	0	0	0	1
>S3PL2	1.28	92	72	4	1	0	0	0	0	1	0	0
