# Supplementary material for: Phenotypic and genetic characterisation revealed the existence of several biotypes within the Neorautanenia brachypus (Harms) C.A. wild accessions in South East Lowveld, Zimbabwe
Source: BMC Ecol. 2019 Mar 12;19:13. doi: 10.1186/s12898-019-0229-9 (PMC6417035; doi:10.1186/s12898-019-0229-9)
Supplement: Supplementary file 3 — Additional file 3. Binary data presentation of the RAPD Polymorphic DNA fragments for the 14 morphologically distinguished biotypes. The file shows the binary score of each polymorphic DNA fragment produced by the RAPD banding pattern. The columns are the biotypes while the rows are the RAPD primers; indicating primer name and polymorphic DNA fragment size. The fragments are scored for each biotype as presence or absent; one and zero respectively. [file 12898_2019_229_MOESM3_ESM.txt]

	Venation	Entire margin	Lobed	Acuminate tip	Cuspidate	Obtuse	Ovate shape	Obovate shape	Elliptical shape	Palmate	OPAB 17	OPAB 17	OPAB 17	OPAB 17	OPAB 17	OPAB 17	OPAB 17	OPAB 17	OPAB 17	OPAB 17	OPAB 17	OPAB 17	OPAB 17	OPAB 17	OPAB 17	OPAB 17	OPAB 17	OPAB 17	OPAB 17	OPAB 17	OPAB 17	OPAB 17	OPAB 17	OPAL 14	OPAL 14	OPAL 14	OPAL 14	OPAL 14	OPAL 14	OPAL 14	OPAL 14	OPAL 14	OPAL 14	OPAL 14	OPAL 14	OPAS 14	OPAS 14	OPAS 14	OPAS 14	OPAS 14	OPAS 14	OPAS 14	OPAS 14	OPAS 14	OPAS 14	OPAS 14	OPAY 11	OPAY 11	OPAY 11	OPAY 11	OPAY 11	OPAY 11	OPAY 11	OPAY 11	OPAY 11	OPAY 11	OPAY 11	OPAY 11	OPAY 11	OPAY 11	OPAY 11	OPAY 11	OPAY 11	OPAY 11	OPAY 11	OPAY 11	OPAY 11	OPAY 11	OPAY 11	OPAY 11	OPAY 11	OPAY 12	OPAY 12	OPAY 12	OPAY 12	OPAY 12	OPAY 12	OPAY 12	OPAY 12	OPAY 12	OPAY 12	OPAY 12	OPAY 12	OPAY 12	OPAY 12	OPAY 12	OPAY 12	OPAY 12	OPAY 12	OPAY 12	OPAY 12	OPE 3	OPE 3	OPE 3	OPE 3	OPE 3	OPE 3	OPE 3	OPE 3	OPL 03	OPL 03	OPL 03	OPL 03	OPL 03	OPL 03	OPL 03	OPL 03	OPL 03	OPL 03	OPL 03	OPL 03	OPL 03	OPL 03	OPN 11	OPN 11	OPN 11	OPN 11	OPN 11	OPN 11	OPN 11	OPN 11	OPN 11	UBC 343	UBC 343	UBC 343	UBC 343	UBC 343	UBC 343	UBC 343	UBC 343	UBC 343	UBC 343	UBC 737	UBC 737	UBC 737	UBC 737	UBC 737	UBC 737	UBC 737	UBC 737	UBC 737	UBC 737	UBC 737	UBC 737	UBC 737	UBC 737	UBC 737	UBC 737	UBC 737	UBC 737	UBC 737	UBC 737	UBC 737	UBC 737	UBC 737	UBC 737	UBC 737	UBC 737	UBC 737	UBC 742	UBC 742	UBC 742	UBC 742	UBC 742	UBC 742	UBC 742	UBC 742	UBC 742	UBC 743	UBC 743	UBC 743	UBC 743	UBC 743	UBC 743	UBC 743	UBC 743	UBC 743	UBC 743	UBC 743	UBC 743	UBC 743	UBC 743	UBC 743	UBC 743	UBC 743	UBC 743	UBC 743	UBC 744	UBC 744	UBC 744	UBC 744	UBC 744	UBC 744	UBC 744	UBC 744	UBC 744	UBC 744	UBC 745	UBC 745	UBC 745	UBC 745	UBC 745	UBC 745	UBC 745	UBC 745	UBC 745	UBC 745	UBC 745	UBC 745	OPAY 10	OPAY 10	OPAY 10	OPAY 10	OPAY 10	OPAY 10	OPAY 10	OPAY 10	OPAY 10	OPAY 10	OPAY 10	OPAY 10	OPAY 10	OPAY 10	OPAY 10	OPAY 10	OPAY 10	OPAY 10	OPAY 10	UBC 746	UBC 746	UBC 746	UBC 746	UBC 746	UBC 746	UBC 746	UBC 746	UBC 746	UBC 746	UBC 746	UBC 746	UBC 746	UBC 746	UBC 746	UBC 746	UBC 746	UBC 746	UBC 746	UBC 746	UBC 746	UBC 746	UBC 746	UBC 746	UBC 746	UBC 746	UBC 746	UBC 746	UBC 746	UBC 746	UBC 746	UBC 746	UBC 746	UBC 746	UBC 746	UBC 746	UBC 746	UBC 746	UBC 746	UBC 746	UBC 746	UBC 746	UBC 746	UBC 746	UBC 746	UBC 746	UBC 746	UBC 746	UBC 746	UBC 738	UBC 738	UBC 738	UBC 738	UBC 738	UBC 738	UBC 738	UBC 738	UBC 738	UBC 738	UBC 738	UBC 738	UBC 738	UBC 738	UBC 738	UBC 738	UBC 738	UBC 738	UBC 738	UBC 738	UBC 738	UBC 738	UBC 738	UBC 738	UBC 738	UBC 738	UBC 738	UBC 738	UBC 738	UBC 738	UBC 738	UBC 738	UBC 738	UBC 738	UBC 740	UBC 740	UBC 740	UBC 740	UBC 740	UBC 740	UBC 740	UBC 740	UBC 740	UBC 740	UBC 740	UBC 740	UBC 740	UBC 740	UBC 740	UBC 740	UBC 740	UBC 740	UBC 740	UBC 740	UBC 740	UBC 740
											0.286kb	0.408kb	0.48kb	0.49kb	0.538kb	0.605kb	0.653kb	0.663kb	0.702kb	0.732kb	0.762kb	0.792kb	0.803kb	0.824kb	0.855kb	0.898kb	1.177kb	1.206kb	1.22kb	1.266kb	1.298kb	1.331kb	1.348kb	0.534kb	0.551kb	0.677kb	0.849kb	0.858kb	0.876kb	0.902kb	0.946kb	1.286kb	1.298kb	1.5kb	1.714kb	0.363kb	0.373kb	0.461kb	0.615kb	0.683kb	0.712kb	0.761kb	0.771kb	0.849kb	0.869kb	2.904kb	0.243kb	0.25kb	0.279kb	0.329kb	0.336kb	0.35kb	0.357kb	0.364kb	0.371kb	0.386kb	0.546kb	0.586kb	0.606kb	0.613kb	0.64kb	0.646kb	0.653kb	0.667kb	0.68kb	0.694kb	0.701kb	0.722kb	0.984kb	1.085kb	1.094kb	0.179kb	0.214kb	0.304kb	0.321kb	0.429kb	0.723kb	0.741kb	0.758kb	0.776kb	0.832kb	0.912kb	0.934kb	0.977kb	1kb	1.096kb	1.121kb	1.146kb	1.225kb	14.182kb	14.545kb	0.566kb	0.619kb	0.634kb	0.65kb	0.831kb	1.112kb	1.18kb	1.237kb	0.185kb	0.196kb	0.228kb	0.272kb	0.413kb	0.519kb	0.528kb	0.538kb	0.644kb	0.694kb	0.704kb	0.801kb	0.933kb	1.417kb	0.603kb	0.635kb	0.677kb	0.72kb	0.742kb	0.938kb	1.12kb	3.587kb	3.741kb	0.547kb	0.633kb	0.643kb	0.731kb	0.741kb	0.866kb	0.876kb	0.898kb	0.943kb	1.518kb	0.279kb	0.298kb	0.452kb	0.49kb	0.509kb	0.518kb	0.528kb	0.537kb	0.546kb	0.555kb	0.574kb	0.611kb	0.742kb	0.752kb	0.771kb	0.781kb	0.8kb	0.819kb	0.829kb	0.849kb	0.868kb	0.908kb	0.938kb	0.969kb	0.979kb	0.99kb	1.031kb	0.262kb	0.321kb	0.345kb	0.357kb	0.532kb	0.429kb	0.476kb	0.543kb	0.554kb	0.28kb	0.329kb	0.341kb	0.415kb	0.427kb	0.439kb	0.463kb	0.476kb	0.523kb	0.534kb	0.557kb	0.591kb	0.649kb	0.672kb	0.767kb	0.88kb	0.945kb	1.071kb	1.101kb	0.136kb	0.212kb	0.318kb	0.394kb	0.439kb	0.485kb	0.591kb	0.621kb	0.727kb	0.985kb	0.132kb	0.162kb	0.191kb	0.206kb	0.25kb	0.265kb	0.294kb	0.309kb	0.368kb	0.412kb	0.456kb	0.485kb	0.153kb	0.161kb	0.169kb	0.229kb	0.237kb	0.254kb	0.288kb	0.297kb	0.554kb	0.68kb	0.78kb	0.797kb	0.814kb	0.823kb	0.831kb	0.849kb	0.867kb	0.885kb	0.98kb	0.034kb	0.043kb	0.078kb	0.103kb	0.138kb	0.181kb	0.19kb	0.259kb	0.267kb	0.276kb	0.284kb	0.319kb	0.345kb	0.362kb	0.388kb	0.397kb	0.422kb	0.431kb	0.448kb	0.457kb	0.524kb	0.54kb	0.564kb	0.572kb	0.597kb	0.637kb	0.645kb	0.654kb	0.687kb	0.763kb	0.78kb	0.832kb	0.841kb	0.859kb	0.877kb	0.895kb	0.933kb	0.942kb	1kb	1.05kb	1.183kb	1.234kb	1.463kb	1.482kb	1.558kb	1.748kb	1.815kb	1.838kb	1.907kb	0.083kb	0.222kb	0.231kb	0.296kb	0.343kb	0.389kb	0.463kb	0.481kb	0.526kb	0.534kb	0.543kb	0.551kb	0.577kb	0.629kb	0.655kb	0.673kb	0.691kb	0.7kb	0.726kb	0.772kb	0.81kb	0.838kb	0.848kb	0.867kb	0.927kb	0.937kb	0.958kb	0.968kb	1.032kb	1.089kb	1.1kb	1.149kb	1.2kb	1.227kb	0.182kb	0.191kb	0.2kb	0.532kb	0.54kb	0.548kb	0.556kb	0.573kb	0.581kb	0.589kb	0.622kb	0.715kb	0.75kb	0.796kb	0.914kb	0.945kb	0.956kb	0.978kb	1.254kb	1.284kb	1.411kb	1.89kb
biotype1	1	1	0	0	0	1	0	1	0	0	0	0	0	0	0	0	0	1	0	0	0	0	0	0	1	0	1	0	0	0	0	0	0	0	1	0	1	0	0	0	0	0	0	0	0	0	0	1	1	0	0	0	0	1	0	0	0	0	0	0	0	0	0	0	1	0	0	0	0	0	0	0	0	0	0	0	1	0	0	0	0	0	0	0	0	0	0	0	0	0	0	0	0	0	0	0	0	0	1	0	0	0	1	0	0	0	0	0	1	0	0	0	1	0	0	0	0	0	0	1	0	0	0	0	0	0	0	0	0	0	0	0	0	0	0	0	0	0	1	0	0	1	0	0	0	0	0	0	0	0	0	1	0	0	0	0	0	0	0	0	0	1	0	0	0	0	0	0	1	0	0	0	0	0	0	0	0	1	0	0	0	1	0	0	0	0	0	0	0	0	0	1	0	0	1	0	0	0	0	0	0	0	0	0	1	0	0	0	0	0	0	0	0	0	0	1	0	0	0	0	0	0	0	0	0	0	1	0	0	0	0	0	0	0	0	0	0	1	0	0	0	0	0	0	0	0	0	0	0	0	0	1	0	0	0	0	0	0	0	0	1	0	0	0	0	0	0	1	0	0	0	1	0	0	0	0	0	1	0	0	1	0	0	0	0	0	1	0	0	0	0	1	0	0	0	0	1	0	0	0	0	0	0	0	1	0	0	0	1	0	0	0	0	1	0	0	0	0	0	1	0	0	1	0	0	0	1	0	0	0	0	0	0	0	0	0	1	0	0	0	0	0	0
biotype 2	1	1	1	1	0	0	0	0	0	1	1	1	0	0	0	1	0	0	0	1	0	0	0	0	0	0	0	0	0	0	0	0	1	1	0	0	0	0	0	0	0	0	0	0	0	0	0	0	0	0	0	1	0	0	1	0	0	0	0	0	0	1	0	0	0	0	0	0	0	1	0	0	0	0	0	0	0	0	0	0	0	0	0	0	0	1	0	0	0	0	0	0	0	0	0	0	0	1	0	0	0	0	0	0	1	0	0	0	0	0	0	0	0	1	0	0	0	0	0	0	0	0	0	0	0	0	0	0	1	0	0	0	1	0	0	0	0	1	0	0	0	0	0	0	0	0	0	0	0	0	0	0	0	1	0	0	0	0	0	1	0	0	0	0	0	0	0	0	0	0	0	0	0	0	0	0	0	0	0	0	0	0	0	0	0	0	1	0	0	0	0	0	0	0	0	0	0	0	0	0	0	0	0	0	0	0	0	0	0	0	0	0	0	0	0	0	0	0	0	0	0	0	0	0	0	1	0	0	0	0	0	0	0	0	0	0	0	0	0	0	1	0	0	0	0	0	0	1	0	0	0	0	0	0	0	0	0	1	0	0	0	0	1	0	0	0	0	0	0	0	0	0	0	0	0	0	1	0	0	0	0	0	0	0	0	0	0	0	0	0	0	1	0	1	0	0	0	0	0	0	0	1	0	0	0	0	0	0	0	1	0	0	0	0	0	0	0	0	0	0	0	0	1	0	0	0	0	0	0	0	0	1	0	0	0	0	0	0	0	0	0	0	0
biotype 3	1	1	1	0	0	1	0	0	0	1	0	0	1	0	0	0	0	0	0	0	0	0	1	0	0	1	0	1	0	0	0	0	0	0	0	0	0	0	1	0	0	0	1	1	0	0	0	0	0	0	0	0	0	0	0	0	0	0	0	0	0	0	0	0	1	0	1	0	1	0	0	0	0	0	0	0	0	1	0	0	1	0	0	0	0	0	0	0	0	0	0	0	0	0	0	1	0	0	0	0	0	0	0	1	0	1	0	1	0	0	0	0	1	0	0	0	0	0	1	0	0	0	1	0	0	0	0	1	0	0	0	0	0	0	0	0	1	0	0	0	0	0	0	0	0	0	0	0	1	0	0	0	0	0	1	0	0	0	0	0	1	0	0	0	0	0	0	0	1	0	0	0	0	0	0	0	0	0	0	0	0	0	0	1	0	0	0	0	0	0	1	0	0	0	0	0	0	0	0	0	0	0	0	0	0	0	0	0	0	0	0	0	0	0	1	0	0	0	0	0	0	0	0	0	0	1	0	0	1	0	0	0	0	0	0	0	1	0	0	0	0	0	0	0	0	1	0	0	0	0	0	0	0	0	0	0	0	0	1	0	0	0	0	0	0	0	0	0	0	0	0	0	0	0	0	0	0	0	0	0	0	0	0	0	0	0	0	0	0	0	0	1	0	0	0	0	0	1	0	0	0	0	0	0	1	0	0	0	0	0	0	0	0	1	0	0	0	0	0	0	0	0	1	0	0	0	0	0	0	1	0	0	0	0	0	0	0	0	1	0	0	0	0
biotype 4	1	1	1	1	0	0	0	0	0	1	0	0	0	0	0	0	0	0	0	0	0	0	0	1	0	0	0	0	1	0	0	0	0	0	0	0	0	0	0	0	1	0	0	0	1	0	0	0	0	0	0	0	0	0	0	0	0	0	0	0	0	0	0	0	1	0	0	1	0	0	0	1	0	0	0	0	0	0	1	0	0	0	0	0	0	0	0	0	0	0	0	0	0	0	0	0	0	0	0	0	0	0	0	0	0	0	0	0	0	0	0	0	1	0	0	0	0	0	1	0	0	0	1	0	0	0	0	0	0	1	0	0	0	0	0	1	0	0	0	0	0	0	0	0	0	0	0	0	0	0	0	0	0	0	0	0	0	0	0	0	0	0	0	0	0	0	0	0	0	0	0	0	0	0	0	0	1	0	0	0	0	0	1	0	0	0	0	0	0	0	0	1	0	0	0	0	0	0	0	0	0	0	0	0	0	0	1	0	0	0	0	0	0	1	0	0	0	0	0	0	0	0	0	0	1	0	0	0	0	0	0	0	0	0	1	0	0	0	0	1	0	0	0	0	0	0	0	0	0	0	1	0	0	0	0	0	1	0	0	0	0	1	0	0	1	0	0	0	0	0	0	0	0	0	0	0	1	0	1	0	0	0	0	0	0	1	0	0	0	0	0	0	0	0	0	0	0	0	0	0	0	0	0	0	0	1	0	0	1	0	0	0	0	0	1	0	0	0	0	0	1	0	0	0	1	0	0	0	0	0	0	0	0	1	0	0	0	1	0	0	0	0	0
biotype 5	1	1	1	0	0	1	0	0	0	1	0	0	1	0	0	0	0	0	0	0	0	0	0	0	0	0	0	0	0	0	1	0	0	1	0	0	0	1	0	0	0	1	0	0	0	0	0	0	0	0	0	0	0	0	0	0	0	1	0	0	0	0	0	1	0	0	0	0	0	0	0	1	0	0	0	0	0	0	0	0	0	0	0	0	0	0	0	0	0	0	0	0	0	0	1	0	0	0	0	0	0	0	0	0	0	0	0	0	0	0	0	0	0	0	0	0	0	1	0	0	1	0	0	0	0	0	1	0	0	0	1	0	0	1	0	0	0	0	0	0	1	0	0	0	0	0	0	0	0	0	1	0	0	0	0	0	0	0	1	0	0	0	0	0	0	0	0	1	0	0	0	0	0	0	0	1	0	0	0	0	0	0	0	0	0	0	0	0	0	0	1	0	0	1	0	0	1	0	0	0	0	0	0	0	0	1	0	0	0	0	0	0	1	0	0	0	1	0	0	0	0	0	0	0	1	0	0	0	0	0	0	0	0	0	1	0	0	0	1	0	0	0	0	0	0	0	0	0	1	0	0	0	0	0	0	0	0	1	0	0	0	0	0	0	0	0	0	0	0	0	0	1	0	0	0	0	0	0	0	0	0	0	0	0	1	0	0	0	0	0	0	0	1	0	0	0	0	1	0	0	0	0	0	0	1	0	0	0	0	0	0	0	0	0	0	0	0	0	0	1	0	0	1	0	0	0	0	0	0	0	1	0	0	0	0	0	0	0	0	0	0	0	0
biotype 6	1	1	1	0	0	1	0	0	0	1	0	0	0	0	0	0	0	0	0	0	0	0	0	1	0	0	0	0	0	1	0	0	0	1	0	1	0	0	0	1	0	0	0	0	0	0	0	0	0	0	1	0	0	0	0	0	0	0	0	0	0	0	1	0	0	0	0	0	0	0	0	1	0	0	0	0	0	0	0	0	0	0	0	0	1	0	1	0	0	0	0	0	0	0	0	0	1	0	0	0	0	0	0	0	0	0	0	0	0	0	0	0	0	0	0	0	0	0	0	0	0	0	0	0	0	0	0	0	0	0	0	1	0	0	0	0	0	0	0	0	0	0	0	0	0	0	0	0	0	0	0	0	1	0	0	0	0	0	0	0	0	0	1	0	0	1	0	0	0	0	0	0	0	0	1	0	0	0	0	0	0	0	0	0	0	1	0	0	0	0	0	0	0	0	0	0	0	0	0	0	0	0	0	0	0	0	0	0	0	1	0	0	0	0	0	0	0	0	0	0	0	0	1	0	0	0	0	1	0	0	0	0	0	1	0	0	0	0	0	0	0	0	0	0	0	0	0	0	0	0	0	0	0	0	1	0	0	0	0	1	0	0	0	0	0	0	0	0	0	1	0	0	0	0	0	1	0	0	0	0	0	0	0	0	0	0	0	0	0	0	0	1	0	1	0	0	0	0	0	0	0	0	0	0	1	0	0	0	0	0	0	0	1	0	0	0	0	0	0	0	0	0	0	0	0	1	0	0	0	0	0	0	0	0	0	0	0	0	0	0	0	0	0
biotype 7	1	1	1	0	0	1	0	1	0	0	0	0	0	0	1	0	0	0	0	0	0	1	0	0	0	0	0	0	0	1	0	0	0	0	0	0	0	0	0	0	0	0	0	0	0	0	0	0	0	0	0	0	0	1	0	0	1	0	0	0	0	0	0	1	0	0	0	0	0	0	0	0	1	0	0	0	0	0	0	0	0	0	0	1	0	0	0	0	1	0	0	0	0	1	0	0	0	0	0	0	0	0	0	0	0	0	0	0	0	0	0	0	0	0	0	0	0	0	0	0	0	1	0	0	0	0	0	0	0	0	0	0	0	0	0	0	0	0	0	0	0	0	0	0	0	0	1	0	0	0	0	0	0	0	0	0	0	0	0	0	0	0	0	0	0	0	1	0	0	0	0	0	0	1	0	0	0	0	0	0	0	0	0	0	0	0	0	1	0	0	0	0	0	1	0	1	0	0	1	0	0	1	0	0	0	0	0	0	0	0	0	1	0	0	0	0	0	0	1	0	0	0	1	0	0	0	0	0	0	0	0	1	0	0	0	0	0	0	0	0	0	1	0	0	0	0	1	0	0	0	0	0	0	0	0	0	0	0	0	1	0	0	0	0	0	0	0	0	0	0	0	0	0	0	1	0	0	0	0	0	0	0	0	0	1	0	0	0	0	0	0	0	0	0	0	0	0	0	1	0	0	0	0	1	0	0	0	0	1	0	0	0	0	0	0	1	0	0	0	0	0	0	0	0	0	0	0	0	0	0	0	0	1	0	0	0	0	1	0	0	1	0	1
biotype 8	1	1	1	1	0	0	0	1	0	0	0	0	0	0	0	0	0	0	0	0	0	0	0	0	0	0	0	0	0	0	0	0	0	0	0	0	0	0	0	0	0	0	0	0	0	0	0	0	0	0	0	0	0	0	0	0	0	0	0	0	0	0	0	0	0	0	0	0	0	0	0	0	0	0	0	0	0	0	0	0	0	0	0	0	0	0	0	0	0	0	0	0	0	0	0	0	0	0	0	0	0	0	0	0	0	0	0	0	0	0	0	0	0	0	0	0	0	0	0	0	0	0	0	0	0	0	0	0	0	0	0	0	0	0	0	0	0	0	0	0	0	0	0	0	0	0	0	0	0	0	0	0	0	0	0	0	0	0	0	0	0	0	0	0	0	0	0	0	0	0	0	0	0	0	0	0	0	0	0	0	0	0	0	0	0	0	0	0	0	0	0	0	0	0	0	0	0	0	0	0	0	0	0	0	0	0	0	0	0	0	0	0	0	0	0	0	0	0	0	0	0	0	0	0	0	0	0	0	0	0	0	0	0	0	0	0	0	0	0	0	0	0	0	0	0	0	0	0	0	0	0	0	0	0	0	0	0	0	0	0	0	0	0	0	0	0	0	0	0	0	0	0	0	0	0	0	0	0	0	0	0	0	0	0	0	0	0	0	0	0	0	0	0	0	0	0	0	0	0	0	0	0	0	0	0	0	0	0	0	0	0	0	0	0	0	0	0	0	0	0	0	0	0	0	0	0	0	0	0	0	0	0	0	0	0	0	0	0	0	0	0	0	0
biotype 9	1	1	0	0	0	1	0	1	0	0	0	0	0	0	0	0	0	0	0	0	0	0	0	0	0	0	0	0	0	0	0	0	0	0	0	0	0	0	0	0	0	0	0	0	0	0	0	0	0	0	0	0	0	0	0	0	0	0	0	0	0	0	0	0	0	0	0	0	0	0	0	0	0	0	0	0	0	0	0	0	0	0	0	0	0	0	0	0	0	0	0	0	0	0	0	0	0	0	0	0	0	0	0	0	0	0	0	0	0	0	0	0	0	0	0	0	0	0	0	0	0	0	0	0	0	0	0	0	0	0	0	0	0	0	0	0	0	0	0	0	0	0	0	0	0	0	0	0	0	0	0	0	0	0	0	0	0	0	0	0	0	0	0	0	0	0	0	0	0	0	0	0	0	0	0	0	0	0	0	0	0	0	0	0	0	0	0	0	0	0	0	0	0	0	0	0	0	0	0	0	0	0	0	0	0	0	0	0	0	0	0	0	0	0	0	0	0	0	0	0	0	0	0	0	0	0	0	0	0	0	0	0	0	0	0	0	0	0	0	0	0	0	0	0	0	0	0	0	0	0	0	0	0	0	0	0	0	0	0	0	0	0	0	0	0	0	0	0	0	0	0	0	0	0	0	0	0	0	0	0	0	0	0	0	0	0	0	0	0	0	0	0	0	0	0	0	0	0	0	0	0	0	0	0	0	0	0	0	0	0	0	0	0	0	0	0	0	0	0	0	0	0	0	0	0	0	0	0	0	0	0	0	0	0	0	0	0	0	0	0	0	0	0
biotype 10	1	1	0	1	0	0	0	1	0	0	0	0	0	0	0	0	1	0	0	0	1	0	0	0	0	0	0	0	0	0	0	0	0	0	0	0	0	0	0	0	0	0	0	0	0	0	0	0	0	0	0	0	1	0	0	0	1	0	0	1	0	0	0	0	0	0	0	0	0	0	1	0	0	0	0	0	0	0	0	0	0	0	1	0	0	0	0	1	0	0	0	0	1	0	0	0	0	0	0	0	1	1	0	0	0	0	1	0	0	0	0	1	0	0	0	0	1	0	0	0	0	0	0	0	0	1	0	0	0	0	0	0	0	0	0	0	0	0	0	1	0	0	0	1	1	0	0	0	0	0	0	0	0	0	0	0	0	1	0	0	0	0	0	0	0	1	0	0	0	0	0	0	1	0	0	0	0	0	0	1	0	0	0	0	0	0	0	1	0	0	0	0	0	0	0	0	0	1	0	1	0	0	0	1	0	0	0	1	0	0	0	0	0	0	0	0	0	0	0	0	0	1	0	0	0	0	0	0	0	0	1	0	0	0	0	0	0	0	0	1	0	0	0	0	0	0	0	0	0	0	0	0	0	0	0	1	0	0	0	0	0	0	0	1	0	0	0	0	0	0	1	0	0	0	0	0	0	1	0	0	0	1	0	0	0	0	0	1	0	0	0	0	0	0	0	1	0	0	0	0	0	1	0	0	0	0	0	0	0	0	0	1	0	0	0	0	0	0	1	0	0	0	0	0	0	0	1	0	0	0	0	0	0	0	0	0	0	0	0	0	0	1	0
biotype 11	1	1	0	0	0	1	0	1	0	0	0	0	0	1	0	0	0	0	0	0	0	0	1	0	0	0	0	0	0	0	0	1	0	0	0	0	0	0	0	0	0	0	0	0	0	0	1	0	0	0	0	0	0	0	0	0	0	0	0	0	0	0	0	0	0	1	0	0	0	0	0	0	0	0	0	1	0	0	0	1	0	0	0	0	0	0	0	0	0	0	0	1	0	0	0	0	0	0	0	0	1	0	0	0	0	0	0	0	0	0	1	0	0	0	1	0	0	0	0	0	0	0	0	0	0	0	0	0	0	0	0	0	0	0	0	0	0	0	0	0	0	0	1	0	0	0	0	0	0	1	0	0	0	0	0	0	1	0	0	0	0	0	0	0	0	0	0	0	0	0	0	1	0	0	0	0	0	0	0	0	0	0	0	0	1	0	0	0	0	1	0	0	1	0	0	0	0	0	0	0	0	1	0	0	0	0	0	0	1	0	0	0	0	0	0	0	0	0	0	0	1	0	0	0	0	0	0	0	0	1	0	0	0	0	0	0	0	0	0	0	0	0	0	1	0	0	0	0	0	0	0	0	0	1	0	0	0	0	0	0	0	0	0	0	0	1	0	0	0	0	0	0	0	1	0	0	0	0	0	1	0	0	0	1	0	0	0	0	0	0	1	0	0	0	0	0	0	0	0	1	0	0	1	0	0	0	0	1	0	0	0	0	0	0	0	0	0	0	1	0	0	0	0	0	0	0	0	0	0	0	0	1	0	0	1	0	0	0	0	1	0	0	1
biotype 12	1	1	0	1	0	0	0	0	1	0	0	0	0	0	0	0	0	0	0	0	0	0	0	0	1	0	0	0	0	0	1	0	0	0	0	0	0	0	0	0	0	0	0	0	0	1	0	0	0	0	0	0	0	0	0	0	0	0	1	0	0	0	0	0	1	0	0	0	0	0	0	0	0	0	1	0	0	0	0	0	0	1	0	0	0	0	0	0	0	0	0	1	0	0	0	0	0	0	0	0	1	0	0	0	0	0	0	0	0	0	0	0	0	1	0	0	0	0	0	0	0	0	0	1	0	0	0	0	0	0	0	0	0	0	1	0	0	0	0	0	0	0	0	0	0	0	0	0	1	0	0	0	0	0	0	0	0	0	1	0	0	0	0	0	1	0	0	0	0	0	0	0	0	0	0	0	0	0	0	0	0	1	0	0	0	0	0	0	0	0	0	0	0	0	0	0	0	0	0	0	1	0	0	0	0	0	0	1	0	0	0	0	0	0	0	0	0	0	0	1	0	0	0	0	0	0	0	0	0	0	0	0	1	0	0	0	0	0	0	0	0	0	0	0	1	0	0	0	0	0	0	0	1	0	0	0	0	0	0	0	0	0	0	0	0	0	0	0	0	0	0	0	0	0	0	0	0	0	0	0	0	0	0	0	0	0	0	0	0	0	0	0	0	0	0	0	0	0	0	0	0	0	0	0	0	0	0	0	0	0	0	0	0	0	0	0	0	0	0	0	0	0	0	1	0	0	0	0	0	1	0	0	0	0	0	1	0	0	0	0	0	0	0
biotype 13	1	1	0	0	1	0	0	1	0	0	0	0	0	0	0	0	0	0	1	0	0	0	1	0	0	0	0	0	0	0	1	0	0	0	0	0	0	0	0	0	0	0	0	0	0	0	0	0	0	1	0	0	0	0	0	1	0	0	1	0	0	0	0	1	0	0	0	0	0	0	0	0	0	1	0	0	0	0	0	0	0	0	0	1	0	0	0	0	0	0	1	0	0	0	0	0	0	0	0	0	1	0	0	0	0	0	0	0	0	1	0	0	0	0	0	1	0	0	0	0	0	0	0	0	0	0	0	0	0	0	0	0	0	0	0	0	0	1	0	0	0	0	0	0	0	0	0	1	0	0	0	0	0	0	0	0	1	0	0	0	0	0	0	1	0	0	0	0	0	0	1	0	0	0	0	0	0	0	0	0	1	0	0	0	0	0	0	0	0	0	0	0	0	0	0	0	0	0	0	0	0	0	1	0	0	0	0	0	0	0	1	0	0	0	0	0	0	1	0	0	0	0	0	1	0	0	0	0	0	0	0	0	0	0	0	1	0	0	0	0	0	0	0	0	0	0	0	0	0	0	0	0	0	0	0	0	0	0	0	0	0	0	0	0	0	0	0	0	0	0	0	0	1	0	0	0	0	0	0	0	0	0	0	0	0	0	0	0	0	1	0	0	0	0	1	0	0	0	0	0	1	0	0	0	0	0	0	0	0	0	1	0	0	0	0	0	0	1	0	0	0	0	0	1	0	0	0	0	1	0	0	0	0	0	0	0	0	1	0	0	0	0	0
biotype 14	1	1	0	1	0	0	1	0	0	0	0	0	0	0	0	0	0	0	1	0	0	0	0	0	0	0	0	0	0	0	0	0	0	0	0	0	0	0	0	0	0	0	0	0	0	0	0	0	0	0	0	0	0	0	0	0	0	0	1	0	1	0	0	0	0	0	0	0	0	0	0	0	0	0	0	0	0	0	0	0	0	0	0	0	0	0	0	0	0	1	0	0	0	0	0	0	0	0	0	1	0	0	0	0	0	0	0	0	0	0	0	1	0	0	0	0	1	0	0	0	0	0	0	0	1	0	0	0	1	0	0	0	0	0	0	0	0	0	0	0	0	0	0	0	0	1	0	0	0	0	0	0	0	0	0	1	0	0	0	0	0	0	0	0	0	0	0	0	0	1	0	0	0	0	0	0	0	0	1	0	0	0	0	0	0	0	0	0	1	0	0	0	0	0	0	0	0	0	0	0	0	0	0	0	0	0	0	0	0	0	0	0	0	0	0	1	0	0	0	1	0	0	0	0	0	0	0	0	0	0	0	0	0	0	0	0	0	1	0	0	0	0	1	0	0	0	0	0	0	1	0	0	0	0	0	0	0	0	0	0	0	0	0	0	0	0	1	0	1	0	0	0	0	0	0	0	0	0	0	0	0	0	1	0	0	0	0	0	1	0	0	0	0	0	0	0	0	0	0	0	0	0	0	0	0	0	1	0	0	0	0	0	0	0	0	0	1	0	0	0	0	1	0	0	0	0	0	1	0	0	0	0	0	0	1	0	0	0	0	0	0	0	0
